# Supplementary material for: From Coffee Waste to Active Ingredient for Cosmetic Applications
Source: Int J Mol Sci. 2023 May 10;24(10):8516. doi: 10.3390/ijms24108516 (PMC10218567; doi:10.3390/ijms24108516)
Supplement: Supplementary file 1 [file ijms-24-08516-s001.zip]

Archive with 1 entries (1 files):
- ijms-2381917-supplementary.pdf
